# Supplementary material for: Latent Tuberculosis Infection Is Associated with an Enrichment of Short-Chain Fatty Acid-Producing Bacteria in the Stool of Women Living with HIV
Source: Microorganisms. 2024 May 22;12(6):1048. doi: 10.3390/microorganisms12061048 (PMC11205370; doi:10.3390/microorganisms12061048)
Supplement: Supplementary file 1 [file microorganisms-12-01048-s001.zip]

Archive with 1 entries (1 files):
- microorganisms-2986537-supplementary.pdf
